# Supplementary material for: Dietary Supplementation throughout Life with Non-Digestible Oligosaccharides and/or n-3 Poly-Unsaturated Fatty Acids in Healthy Mice Modulates the Gut–Immune System–Brain Axis
Source: Nutrients. 2021 Dec 30;14(1):173. doi: 10.3390/nu14010173 (PMC8746884; doi:10.3390/nu14010173)
Supplement: Supplementary file 1 [file nutrients-14-00173-s001.zip]

Archive with 1 entries (1 files):
- nutrients-1503129-supplementary.pdf
